# Supplementary material for: Diagnostic potential of genomic blood biomarkers of pulmonary fibrosis in a prospective cohort
Source: PLoS One. 2024 Dec 3;19(12):e0314876. doi: 10.1371/journal.pone.0314876 (PMC11614250; doi:10.1371/journal.pone.0314876)
Supplement: S1 Table — Sheets with “_cov” denote comparisons made after adjusting for race and treatment status. (XLSX) [file pone.0314876.s001.xlsx]

## Sheet: IPFvsnonIPF_cov
Transcript

## Sheet: IPFvsSSc_cov
Transcript

## Sheet: IPFvsHP_cov
Transcript

## Sheet: HPvsSSc_cov
Transcript

## Sheet: FVC_cov
Transcript

## Sheet: DLCO_cov
Transcript

## Sheet: IPFvsnonIPF
Transcript

## Sheet: IPFvsSSc
Transcript

## Sheet: IPFvsHP
Transcript

## Sheet: HPvsSSc
Transcript

[truncated: 2 more sheets: FVC, DLCO]
