# Supplementary material for: Diagnostic potential of genomic blood biomarkers of pulmonary fibrosis in a prospective cohort
Source: PLoS One. 2024 Dec 3;19(12):e0314876. doi: 10.1371/journal.pone.0314876 (PMC11614250; doi:10.1371/journal.pone.0314876)
Supplement: S2 Table — Data are reported as accuracy ± standard error. (CSV) [file pone.0314876.s002.csv]

Comparison	sPLSDA	Elastic.Net	Random.Forest
IPF vs non-IPF ILD	0.62±0.01	0.70±0.02	0.65±0.02
IPF vs SSc-ILD	0.74±0.01	0.80±0.02	0.65±0.02
IPF vs HP	0.62±0.01	0.62±0.02	0.57±0.02
HP vs SSc-ILD	0.60±0.01	0.68±0.02	0.64±0.02
Data are shown as mean ± standard error
