# Supplementary material for: Diagnostic potential of genomic blood biomarkers of pulmonary fibrosis in a prospective cohort
Source: PLoS One. 2024 Dec 3;19(12):e0314876. doi: 10.1371/journal.pone.0314876 (PMC11614250; doi:10.1371/journal.pone.0314876)
Supplement: S3 Table — (XLSX) [file pone.0314876.s003.xlsx]

## Sheet: IPFvsnonIPF(sPLSDA)
transcript

## Sheet: IPFvsSScILD(sPLSDA)
transcript

## Sheet: IPFvsHP(sPLSDA)
transcript

## Sheet: HPvsSScILD(sPLSDA)
transcript

## Sheet: IPFvsnonIPF(glmnet)
transcript

## Sheet: IPFvsSScILD(glmnet)
transcript

## Sheet: IPFvsHP(glmnet)
transcript

## Sheet: HPvsSScILD(glmnet)
transcript

## Sheet: IPFvsnonIPF(rf)
transcript

## Sheet: IPFvsSScILD(rf)
transcript

[truncated: 2 more sheets: IPFvsHP(rf), HPvsSScILD(rf)]
